# Supplementary material for: Spatially localized sono-photoacoutic activation of phase-change contrast agents
Source: Photoacoustics. 2020 Aug 3;20:100202. doi: 10.1016/j.pacs.2020.100202 (PMC7424230; doi:10.1016/j.pacs.2020.100202)
Supplement: Supplementary file 6 [file mmc6.zip]

Archive with 2 entries (2 files):
- mmc6.jpg
- mmc6.mp4
